# Supplementary material for: Prolonged Cadmium Exposure Alters Migration Dynamics and Increases Heterogeneity of Human Uterine Fibroid Cells—Insights from Time Lapse Analysis
Source: Biomedicines. 2022 Apr 16;10(4):917. doi: 10.3390/biomedicines10040917 (PMC9031958; doi:10.3390/biomedicines10040917)
Supplement: Supplementary file 1 [file biomedicines-10-00917-s001.zip]

Archive with 2 entries (2 files):
- Zipped/Suppl-Video-1.mp4
- Zipped/Suppl-Video-2.mp4
